# Supplementary material for: ﻿Mallotus thinii (Euphorbiaceae), a new species discovered from the coastal areas of the south-central provinces of Vietnam
Source: PhytoKeys. 2025 Oct 31;265:193–208. doi: 10.3897/phytokeys.265.166360 (PMC12595507; doi:10.3897/phytokeys.265.166360)
Supplement: XML Treatment for Mallotus thinii [file phytokeys.265.166360-treatment1.xml]

<!DOCTYPE tp:taxon-treatment
  PUBLIC "-//TaxonX//DTD Taxonomic Treatment Publishing DTD v0 20100105//EN" "tax-treatment-NSO.dtd">
<tp:taxon-treatment xmlns:tp="http://www.plazi.org/taxpub"><tp:treatment-meta><kwd-group><label>Taxon classification</label><kwd>
              <named-content content-type="kingdom">Plantae</named-content>
            </kwd><kwd>
              <named-content content-type="order">Malpighiales</named-content>
            </kwd><kwd>
              <named-content content-type="family">Euphorbiaceae</named-content>
            </kwd></kwd-group><mixed-citation publication-type="journal"><person-group><name><surname>Kim Thanh</surname><given-names>Nguyen Thi</given-names></name><name><surname>Anh</surname><given-names>Nguyen Diep</given-names></name><name><surname>Anh</surname><given-names>Tran Thi Thuy</given-names></name><name><surname>Thuy</surname><given-names>La Thi</given-names></name><name><surname>Duc</surname><given-names>Nguyen Anh</given-names></name><name><surname>Long</surname><given-names>Tran Duc</given-names></name><name><surname>Dang</surname><given-names>Van-Son</given-names></name></person-group><article-title>﻿<italic><tp:taxon-name><tp:taxon-name-part taxon-name-part-type="genus" reg="Mallotus">Mallotus</tp:taxon-name-part> <tp:taxon-name-part taxon-name-part-type="species" reg="thinii">thinii</tp:taxon-name-part></tp:taxon-name></italic> (<tp:taxon-name><tp:taxon-name-part taxon-name-part-type="family">Euphorbiaceae</tp:taxon-name-part></tp:taxon-name>), a new species discovered from the coastal areas of the south-central provinces of Vietnam</article-title><source>PhytoKeys</source><day>31</day><month>10</month><year>2025</year><volume>265</volume><fpage>193</fpage><lpage>208</lpage><pub-id pub-id-type="doi">10.3897/phytokeys.265.166360</pub-id></mixed-citation></tp:treatment-meta><tp:nomenclature><label>﻿</label><tp:taxon-name><object-id xmlns:xlink="http://www.w3.org/1999/xlink" content-type="arpha" xlink:type="simple">A8FFA032-04C1-5EAE-B011-57C7E101BEB7</object-id>
            <tp:taxon-name-part taxon-name-part-type="genus" reg="Mallotus">Mallotus</tp:taxon-name-part>
            <tp:taxon-name-part taxon-name-part-type="species" reg="thinii">thinii</tp:taxon-name-part>
            <object-id xmlns:xlink="http://www.w3.org/1999/xlink" content-type="ipni" xlink:type="simple">urn:lsid:ipni.org:names:77371268-1</object-id>
          </tp:taxon-name><tp:taxon-authority>Kim Thanh &amp; V.S.Dang</tp:taxon-authority><tp:taxon-status xmlns:xlink="http://www.w3.org/1999/xlink" xlink:type="simple">sp. nov.</tp:taxon-status><xref ref-type="fig" rid="F1">Figs 1</xref><xref ref-type="fig" rid="F2">, 2</xref></tp:nomenclature><tp:treatment-sec sec-type="material" id="SECID0EMEBG"><title>Type.</title><p>Vietnam • Quang Ngai province, Sa Huynh commune, on sandy soils, at the hedge of local people’s houses, 100 meters from the beach, close to Ganh Mountain, <named-content xmlns:xlink="http://www.w3.org/1999/xlink" content-type="dwc:verbatimCoordinates" xlink:type="simple"><named-content content-type="geo-json" specific-use="{&#34;type&#34;:&#34;Point&#34;,&#34;coordinates&#34;:[109.067056,14.636694]}" id="NCID0EVEBG" xlink:type="simple">14°38'12.1"N, 109°04'01.4"E</named-content></named-content>, 07 May 2023, <italic>Kim Thanh KT230507-03</italic> (holotype: HNU024793!).</p><fig id="F1" position="float" orientation="portrait"><object-id xmlns:xlink="http://www.w3.org/1999/xlink" content-type="doi" xlink:type="simple">10.3897/phytokeys.265.166360.figure1</object-id><object-id xmlns:xlink="http://www.w3.org/1999/xlink" content-type="arpha" xlink:type="simple">6D184137-92EF-5527-8615-B570807B8A6C</object-id><label>Figure 1.</label><caption><p><italic><tp:taxon-name><tp:taxon-name-part taxon-name-part-type="genus" reg="Mallotus">Mallotus</tp:taxon-name-part> <tp:taxon-name-part taxon-name-part-type="species" reg="thinii">thinii</tp:taxon-name-part></tp:taxon-name></italic> Kim Thanh &amp; V.S.Dang. A. Habit of new species at the type locality; B. Leaves adaxial surface; C. Leaves abaxial surface; D. Staminate inflorescence; E. Pistillate inflorescence; F. Extrafloral nectaries along midrib (arrows); G. Staminate flower; H. Pistillate flowers; I. Infructescence with fruits; J. Fruit with sepals persistent (all photos by Nguyen Thi Kim Thanh).</p></caption><graphic xmlns:xlink="http://www.w3.org/1999/xlink" xlink:href="phytokeys-265-193_article-166360__-g001.jpg" position="float" orientation="portrait" xlink:type="simple" id="oo_1455219.jpg"><uri content-type="original_file" xlink:type="simple">https://binary.pensoft.net/fig/1455219</uri></graphic></fig></tp:treatment-sec><tp:treatment-sec sec-type="diagnosis" id="SECID0EUFBG"><title>Diagnosis.</title><p>The new species is similar to <italic><tp:taxon-name><tp:taxon-name-part taxon-name-part-type="genus" reg="Mallotus">M.</tp:taxon-name-part> <tp:taxon-name-part taxon-name-part-type="species" reg="leptostachyus">leptostachyus</tp:taxon-name-part></tp:taxon-name></italic> Hook.f. and <italic><tp:taxon-name><tp:taxon-name-part taxon-name-part-type="genus" reg="Mallotus">M.</tp:taxon-name-part> <tp:taxon-name-part taxon-name-part-type="species" reg="peltatus">peltatus</tp:taxon-name-part></tp:taxon-name></italic> (Geiseler) Müll.Arg. in shrub habit, in having alternate to opposite leaves, indumentum of simple and stellate hairs and yellow glandular scales, leaf margin with denticulate glandular teeth, racemose and unbranched inflorescences. However, it can be fully distinguished from those by the deciduous stipules (vs. present), oblanceolate leaf blade (vs. ovate to obovate in <italic><tp:taxon-name><tp:taxon-name-part taxon-name-part-type="genus" reg="Mallotus">M.</tp:taxon-name-part> <tp:taxon-name-part taxon-name-part-type="species" reg="peltatus">peltatus</tp:taxon-name-part></tp:taxon-name></italic>, and elliptic in <italic><tp:taxon-name><tp:taxon-name-part taxon-name-part-type="genus" reg="Mallotus">M.</tp:taxon-name-part> <tp:taxon-name-part taxon-name-part-type="species" reg="leptostachyus">leptostachyus</tp:taxon-name-part></tp:taxon-name></italic>), penninerved veination (penninerved or palmate in <italic><tp:taxon-name><tp:taxon-name-part taxon-name-part-type="genus" reg="Mallotus">M.</tp:taxon-name-part> <tp:taxon-name-part taxon-name-part-type="species" reg="peltatus">peltatus</tp:taxon-name-part></tp:taxon-name></italic>, and triplinerved in <italic><tp:taxon-name><tp:taxon-name-part taxon-name-part-type="genus" reg="Mallotus">M.</tp:taxon-name-part> <tp:taxon-name-part taxon-name-part-type="species" reg="leptostachyus">leptostachyus</tp:taxon-name-part></tp:taxon-name></italic>), extrafloral nectaries two larger near the base or sometimes 2–6(–8) along midrib (vs. 2–6 small one in <italic><tp:taxon-name><tp:taxon-name-part taxon-name-part-type="genus" reg="Mallotus">M.</tp:taxon-name-part> <tp:taxon-name-part taxon-name-part-type="species" reg="peltatus">peltatus</tp:taxon-name-part></tp:taxon-name></italic> and two in <italic><tp:taxon-name><tp:taxon-name-part taxon-name-part-type="genus" reg="Mallotus">M.</tp:taxon-name-part> <tp:taxon-name-part taxon-name-part-type="species" reg="leptostachyus">leptostachyus</tp:taxon-name-part></tp:taxon-name></italic>), stamens 28–33 (vs. 25–35 in <italic><tp:taxon-name><tp:taxon-name-part taxon-name-part-type="genus" reg="Mallotus">M.</tp:taxon-name-part> <tp:taxon-name-part taxon-name-part-type="species" reg="peltatus">peltatus</tp:taxon-name-part></tp:taxon-name></italic> and c. 60 in <italic><tp:taxon-name><tp:taxon-name-part taxon-name-part-type="genus" reg="Mallotus">M.</tp:taxon-name-part> <tp:taxon-name-part taxon-name-part-type="species" reg="leptostachyus">leptostachyus</tp:taxon-name-part></tp:taxon-name></italic>), pistillate flower with sepal 3 (vs. calyx urceolate, caducous in <italic><tp:taxon-name><tp:taxon-name-part taxon-name-part-type="genus" reg="Mallotus">M.</tp:taxon-name-part> <tp:taxon-name-part taxon-name-part-type="species" reg="peltatus">peltatus</tp:taxon-name-part></tp:taxon-name></italic>), short style up to 0.4 mm long (vs. 2.8–4.5 mm long in <italic><tp:taxon-name><tp:taxon-name-part taxon-name-part-type="genus" reg="Mallotus">M.</tp:taxon-name-part> <tp:taxon-name-part taxon-name-part-type="species" reg="peltatus">peltatus</tp:taxon-name-part></tp:taxon-name></italic>, c. 0.2 mm in <italic><tp:taxon-name><tp:taxon-name-part taxon-name-part-type="genus" reg="Mallotus">M.</tp:taxon-name-part> <tp:taxon-name-part taxon-name-part-type="species" reg="leptostachyus">leptostachyus</tp:taxon-name-part></tp:taxon-name></italic>), fruits without spines (vs. with spines in <italic><tp:taxon-name><tp:taxon-name-part taxon-name-part-type="genus" reg="Mallotus">M.</tp:taxon-name-part> <tp:taxon-name-part taxon-name-part-type="species" reg="peltatus">peltatus</tp:taxon-name-part></tp:taxon-name></italic>).</p><fig id="F2" position="float" orientation="portrait"><object-id xmlns:xlink="http://www.w3.org/1999/xlink" content-type="doi" xlink:type="simple">10.3897/phytokeys.265.166360.figure2</object-id><object-id xmlns:xlink="http://www.w3.org/1999/xlink" content-type="arpha" xlink:type="simple">BD7B5518-6DBC-5B38-912E-D0F5D7FB4685</object-id><label>Figure 2.</label><caption><p>The dried flowers of <italic><tp:taxon-name><tp:taxon-name-part taxon-name-part-type="genus" reg="Mallotus">Mallotus</tp:taxon-name-part> <tp:taxon-name-part taxon-name-part-type="species" reg="thinii">thinii</tp:taxon-name-part></tp:taxon-name></italic> Kim Thanh &amp; V.S.Dang. A. Staminate flower in bud; B. Staminate flower when open; C. Stamens with separated thecae; D. Pistillode; E. Pistillate flower; F. Dried fruit without spine; G. Valves and seeds from dehisced capsule; H. Brown seeds (photos taken by Nguyen Thi Kim Thanh and Nguyen Thanh Son).</p></caption><graphic xmlns:xlink="http://www.w3.org/1999/xlink" xlink:href="phytokeys-265-193_article-166360__-g002.jpg" position="float" orientation="portrait" xlink:type="simple" id="oo_1455220.jpg"><uri content-type="original_file" xlink:type="simple">https://binary.pensoft.net/fig/1455220</uri></graphic></fig></tp:treatment-sec><tp:treatment-sec sec-type="description" id="SECID0EMLBG"><title>Description.</title><p>Dioecious shrubs, rarely monoecious, 0.8–1.5 m tall. Young branches flattened, matured branches roundish with longitudinal ridges. Indumentum pubescent on most young parts and inflorescences, composed of simple and stellate hairs and yellow glandular scales. Stipules subulate, c. 2.2 mm long, pubescent outside, deciduous. Leaves simple, alternate, apically opposite, or whorled; blade oblanceolate to rarely narrow elliptic; 9.7–13.5 × 3.2–4.7 cm; apex bluntly apiculate up to 0.7 cm long; base truncate or slightly cordate, margin dentate for distal 1/2 to 2/3<sup>rd</sup>, with distal-pointing glandular teeth; upper and lower surfaces become glabrous at maturity; venation penninerved, nerves 6–8 per side, lateral vein angle from 25–30°, looped and joined at 1–3 mm from the margin; extrafloral nectaries 2, on basal nerves, elliptic, 1–1.5 × 0.3–0.5 mm, on the upper surface, sometimes 2–6(–8) extra ones, elliptic to orbicular, ca. 0.4 × 0.2–0.4 mm, along midrib, near the base; petiole sulcate, 0.5–3 cm long, covered with stellate hairs. Inflorescences erect, terminal to axillary, unbranched, pubescent with yellow glandular scales, petals, and disc absent. Staminate inflorescence racemes, up to 11 cm long, flowers in groups of up to eight per node; bracts triangular, c. 1 × 0.8 mm. Staminate flowers pedicels 1.3–1.5 mm long; sepal 3–4, free, ovate, c. 1.7 mm long, densely covered with stellate hairs outside and yellow glandular scales outside and inside; stamens 28–33, filaments 1–1.5 mm, thecae two separated by broad connective, ovoid to ellipsoid, 0.2–0.25 × 0.15–0.2 mm, extrorse, opening lengthwise; pistillode present, consisting of 2–3 wart-like appendices. Pistillate inflorescences racemose, up to 9 cm long, bracts triangular, c. 0.8 × 1 mm. Pistillate flowers c. 1.5 mm in diameter; pedicel up to 1 mm long; sepal 3, ovate, ca. 1 mm long, free; ovary 3-locular, hairy, green; style absent to 0.4 mm long; stigmas 3, plumose, up to 1.5 mm long, persistent. Infructescence up to 17 cm long, peduncle 2–3 cm long. Fruits 3-lobed capsules, curved downward when mature, green, subglobose (slightly flattened dorsiventrally), without spines, 0.8–1.2 mm in diameter, 3-locular, densely hairy, and yellow glandular scales, opening into three valves, septicidally and incompletely loculicidally from the base, each valve slightly flattened dorsoventrally, wall ca. 0.7 mm thick. Seeds subglobose, ca. 5 × 4 × 5 mm, ecarunculate, surface smooth, brown.</p></tp:treatment-sec><tp:treatment-sec sec-type="Flowering and fruiting" id="SECID0EULBG"><title>Flowering and fruiting.</title><p>Flowering from April to October and fruiting from May to November.</p></tp:treatment-sec><tp:treatment-sec sec-type="distribution" id="SECID0EZLBG"><title>Distribution.</title><p>This species is known from the coastal areas of south-central Vietnam: Sa Huynh beach in Sa Huynh commune, Quang Ngai province; Dang Vinh Loi beach of Phu My commune, Binh Dinh province; and Binh Ba Island of Nam Cam Ranh commune, Khanh Hoa province (Fig. <xref ref-type="fig" rid="F3">3</xref>).</p><fig id="F3" position="float" orientation="portrait"><object-id xmlns:xlink="http://www.w3.org/1999/xlink" content-type="doi" xlink:type="simple">10.3897/phytokeys.265.166360.figure3</object-id><object-id xmlns:xlink="http://www.w3.org/1999/xlink" content-type="arpha" xlink:type="simple">568074F8-1B7C-57F3-A6AD-31529255855F</object-id><label>Figure 3.</label><caption><p>Geographical distribution of <italic><tp:taxon-name><tp:taxon-name-part taxon-name-part-type="genus" reg="Mallotus">Mallotus</tp:taxon-name-part> <tp:taxon-name-part taxon-name-part-type="species" reg="thinii">thinii</tp:taxon-name-part></tp:taxon-name></italic> Kim Thanh &amp; V.S.Dang (pink triangles; map created with <ext-link xmlns:xlink="http://www.w3.org/1999/xlink" xlink:href="http://www.simplemappr.net" ext-link-type="uri" xlink:type="simple">http://www.simplemappr.net</ext-link>).</p></caption><graphic xmlns:xlink="http://www.w3.org/1999/xlink" xlink:href="phytokeys-265-193_article-166360__-g003.jpg" position="float" orientation="portrait" xlink:type="simple" id="oo_1455221.jpg"><uri content-type="original_file" xlink:type="simple">https://binary.pensoft.net/fig/1455221</uri></graphic></fig></tp:treatment-sec><tp:treatment-sec sec-type="habitat" id="SECID0EANBG"><title>Habitat.</title><p><italic><tp:taxon-name><tp:taxon-name-part taxon-name-part-type="genus" reg="Mallotus">Mallotus</tp:taxon-name-part> <tp:taxon-name-part taxon-name-part-type="species" reg="thinii">thinii</tp:taxon-name-part></tp:taxon-name></italic> grows on sandy soils near the sea, characterized by poor soil fertility, frequent strong sunlight, drought, and wind. This species is distributed at altitudes up to 100 m.</p></tp:treatment-sec><tp:treatment-sec sec-type="Vernacular" id="SECID0ERNBG"><title>Vernacular.</title><p>The new species was discovered at three locations, all of which are near the sea. To clarify the difference in habitat with other species within the genus <italic><tp:taxon-name><tp:taxon-name-part taxon-name-part-type="genus" reg="Mallotus">Mallotus</tp:taxon-name-part></tp:taxon-name></italic>, we propose the Vietnamese common name “Ruối biển Thìn”.</p></tp:treatment-sec><tp:treatment-sec sec-type="etymology" id="SECID0E5NBG"><title>Etymology.</title><p>The species is named in honor of Professor Nguyen Nghia Thin from VNU University of Science, who devoted his career to revising the <tp:taxon-name><tp:taxon-name-part taxon-name-part-type="family">Euphorbiaceae</tp:taxon-name-part></tp:taxon-name> of Vietnam.</p></tp:treatment-sec><tp:treatment-sec sec-type="Uses" id="SECID0EJOBG"><title>Uses.</title><p>No known uses.</p></tp:treatment-sec><tp:treatment-sec sec-type="Other specimen examined" id="SECID0EOOBG"><title>Other specimen examined.</title><p>Vietnam • Quang Ngai province, Sa Huynh commune, on sandy soils in the local cemetery closed to the beach, <named-content xmlns:xlink="http://www.w3.org/1999/xlink" content-type="dwc:verbatimCoordinates" xlink:type="simple"><named-content content-type="geo-json" specific-use="{&#34;type&#34;:&#34;Point&#34;,&#34;coordinates&#34;:[109.066528,14.636250]}" id="NCID0EXOBG" xlink:type="simple">14°38'10.5"N, 109°03'59.5"E</named-content></named-content>, 07 Oct 2018, <italic>Kim Thanh KT181007-12</italic> (HNU!) • Binh Dinh province, Phu My commune, Dang Vinh Loi beach, <named-content xmlns:xlink="http://www.w3.org/1999/xlink" content-type="dwc:verbatimCoordinates" xlink:type="simple"><named-content content-type="geo-json" specific-use="{&#34;type&#34;:&#34;Point&#34;,&#34;coordinates&#34;:[109.211806,14.128417]}" id="NCID0EBPBG" xlink:type="simple">14°07'42.3"N, 109°12'42.5"E</named-content></named-content>, 22 Jun 2007, <italic>Thin N.N. NT070622-17</italic> (HNU!) • Khanh Hoa province, Nam Cam Ranh commune, Binh Ba Island, <named-content xmlns:xlink="http://www.w3.org/1999/xlink" content-type="dwc:verbatimCoordinates" xlink:type="simple"><named-content content-type="geo-json" specific-use="{&#34;type&#34;:&#34;Point&#34;,&#34;coordinates&#34;:[109.245278,11.835472]}" id="NCID0ELPBG" xlink:type="simple">11°50'07.7"N, 109°14'43.0"E</named-content></named-content>, elevation 100 m, 30 Aug 2023, <italic>Kim Thanh KT230830-04</italic> (HNU!, VNM!).</p></tp:treatment-sec><tp:treatment-sec sec-type="Preliminary conservation status" id="SECID0ESPBG"><title>Preliminary conservation status.</title><p>Data deficient (<abbrev xmlns:xlink="http://www.w3.org/1999/xlink" xlink:title="Data deficient" id="ABBRID0EYPBG" xlink:type="simple">DD</abbrev>). <italic><tp:taxon-name><tp:taxon-name-part taxon-name-part-type="genus" reg="Mallotus">Mallotus</tp:taxon-name-part> <tp:taxon-name-part taxon-name-part-type="species" reg="thinii">thinii</tp:taxon-name-part></tp:taxon-name></italic> was recorded from three populations in three different provinces, including Quang Ngai, Binh Dinh, and Khanh Hoa. All populations are located outside protected areas and near beaches or tourist areas where there is a high risk of land use change or human impact. At Sa Huynh beach in Quang Ngai, there are only a few restaurants and seafood farms serving tourists, and finally close to Ganh Mountain (<named-content xmlns:xlink="http://www.w3.org/1999/xlink" content-type="dwc:verbatimCoordinates" xlink:type="simple"><named-content content-type="geo-json" specific-use="{&#34;type&#34;:&#34;Point&#34;,&#34;coordinates&#34;:[109.068333,14.633028]}" id="NCID0EKQBG" xlink:type="simple">14°37'58.9"N, 109°04'06.0"E</named-content></named-content>) is a local cemetery. About 20 individuals were observed. We interviewed local people and learned that there is a larger population near Ganh Mountain. The presence of young individuals in this population is an indicator of the possibility of sexual reproduction process is normal and ongoing. Although we have not had the opportunity to explore that mountain, we believe that the number of individuals in this area is much larger than what we observed. In Dang Vinh Loi beach (Binh Dinh province) and Binh Ba Island (Khanh Hoa province), each population contained approximately 30 individuals. Although these populations are potentially endangered because they are not located in a protected area, from what has been observed and what information is available, this species has adapted very well to the dry conditions of the sand beach and the hot, dry climate of the south central region. According to insufficient information on distribution range and population size, this species can be qualified as Data deficient (<abbrev xmlns:xlink="http://www.w3.org/1999/xlink" xlink:title="Data deficient" id="ABBRID0EPQBG" xlink:type="simple">DD</abbrev>) (<xref ref-type="bibr" rid="B8">IUCN 2024</xref>).</p></tp:treatment-sec><ref-list><ref id="B8"><mixed-citation xmlns:xlink="http://www.w3.org/1999/xlink" xlink:type="simple">IUCN (<year>2024</year>) Guidelines for Using the IUCN Red List Categories and Criteria, version 16. Prepared by the Standards and Petitions Committee. <ext-link xlink:href="https://www.iucnredlist.org/documents/RedListGuidelines.pdf" ext-link-type="uri" xlink:type="simple">https://www.iucnredlist.org/documents/RedListGuidelines.pdf</ext-link> [accessed 8 April 2025]</mixed-citation></ref></ref-list></tp:taxon-treatment>
